# Supplementary material for: Passivation of Sodium Benzenesulfonate at the Buried Interface of a High-Performance Wide-Bandgap Perovskite Solar Cell
Source: Materials (Basel). 2024 Mar 27;17(7):1532. doi: 10.3390/ma17071532 (PMC11012805; doi:10.3390/ma17071532)
Supplement: Supplementary file 1 [file materials-17-01532-s001.zip]

Archive with 1 entries (1 files):
- materials-2926961-supplementary.pdf
